# Supplementary material for: Spectral Characteristics Related to Chemical Substructures and Structures Indicative of Organic Precursors from Fulvic Acids in Sediments by NMR and HPLC-ESI-MS
Source: Molecules. 2021 Jul 2;26(13):4051. doi: 10.3390/molecules26134051 (PMC8272027; doi:10.3390/molecules26134051)
Supplement: Supplementary file 1 [file molecules-26-04051-s001.zip]

Archive with 1 entries (1 files):
- molecules-1189145-supplementary.pdf
